# Supplementary material for: Longitudinal Ultrasound Evaluation of Cervical Length for Predicting Spontaneous Preterm Delivery Before 34 Weeks in Twin Gestations: A Retrospective Cohort Study
Source: J Clin Med. 2026 Jun 11;15(12):4523. doi: 10.3390/jcm15124523 (PMC13302035; doi:10.3390/jcm15124523)
Supplement: Supplementary file 1 [file jcm-15-04523-s001.zip]

Archive with 1 entries (1 files):
- jcm-4314347-supplementary.pdf
